# Supplementary material for: One-step selection of high-affinity COP1 aptamers
Source: aBIOTECH. 2026 Jun 4;7(3):100060. doi: 10.1016/j.abiote.2026.100060 (PMC13351135; doi:10.1016/j.abiote.2026.100060)
Supplement: Multimedia component 1 [file mmc1.xlsx]

## Sheet: Sheet1
Lib1 Top50
ID	Sequences (5'-3')	ΔG (kcal/mol)	Reads
1	GGGAGGACGATGCGGACACAAAAACCCAAGACAAACAGAAGAAAAAAAAACATAAACAGGACAGACGACTCGCTGAGGATCCGAGA	-4.1	4
2	GGGAGGACGATGCGGAACAACATAAAAAGGATAGAAAGAACTACGAAAAAAAATATACATCGTACAGACGACTCGCTGAGGATCCGAGA	-6.58	4
3	GGGAGGACGATGCGGAGAAAACAAAAGAAACAATACAAAAAAACAAAAAAAAAAACATAACAGACGACTCGCTGAGGATCCGAGA	-3.6	4
4	GGGAGGACGATGCGGAGACAGCCAAACTCAAACGAGACAGAGTAGCATTACGAAAATTAAATAGGTACCAGACGACTCGCTGAGGATCCGAGA	-5.8	4
5	GGGAGGACGATGCGGCAGCAAACAAAAACAAAAAGAAAGAAAAAATAGAAAAGAAAGAAAACAGACGACTCGCTGAGGATCCGAGA	-5.39	4
6	GGGAGGACGATGCGGAAAAACACAAAAAAATAAAAAACAAAAAAAAAATGAAACAAAAGCCAGACGACTCGCTGAGGATCCGAGA	-3.6	4
7	GGGAGGACGATGCGGAAAAAGAGCAACAAATGAAGGAAAAAAAGATAAAAATAACAAAAACCACAGACGACTCGCTGAGGATCCGAGA	-4.95	4
8	GGGAGGACGATGCGGGGGGAAAAAGAGGCGGTATAATATAACACAGAAAAACAACAAAAACAGCAGACGACTCGCTGAGGATCCGAGA	-4.09	4
9	GGGAGGACGATGCGGAAACCGGATAAGAAAAACATAAAATAAAAAGAAAAATAAAATAACAAAACAGACGACTCGCTGAGGATCCGAGA	-7.03	4
10	GGGAGGACGATGCGGAACAACACGAAAACTAGAAAGAAAAAAAACACAAAGAAGAAGGAACATCAATCAGACGACTCGCTGAGGATCCGAGA	-4.88	4
11	GGGAGGACGATGCGGGCGAAGCGGGATAGACACAAAATAAGAAAAAAGAAAACAGCAGTCGCAGACGACTCGCTGAGGATCCGAGA	-10.54	3
12	GGGAGGACGATGCGGTAAAAAGGAAAAACAAAAAAAACCCAAAGAACAACAATACAAAAAGAACAGACGACTCGCTGAGGATCCGAGA	-3.6	3
13	GGGAGGACGATGCGGAAGACACAAAACAAACAAAAAAGAAACAAAGAAAAAATAAATGAGAGGATAAAGGCAGACGACTCGCTGAGGATCCGAGA	-3.6	3
14	GGGAGGACGATGCGGAAAAAGAGAAAGAATATAAAAATAAGAGAACAAAAACATAAATAAACCAGACGACTCGCTGAGGATCCGAGA	-3.6	3
15	GGGAGGACGATGCGGATAAAAAAAATCAAAAACAAAACGATAAACAAAAAGATACCAGACGACCACAGACGACTCGCTGAGGATCCGAGA	-3.96	3
16	GGGAGGACGATGCGGCATACAACGACAGCAAAAAACAAAGCACCGAGAGAAACAACAAAAAAAACAGACGACTCGCTGAGGATCCGAGA	-5.78	3
17	GGGAGGACGATGCGGAAGGAGGAAAAAAGCATGGCCCAAGAAGCCAATAAAAATAAACAAAACAGACGACTCGCTGAGGATCCGAGA	-6.77	3
18	GGGAGGACGATGCGGGAGACACACAAACACAAACAAGAAAAAAAAAAAAAAAATAAAAACACAGACGACTCGCTGAGGATCCGAGA	-3.6	3
19	GGGAGGACGATGCGGAAGACGAAAAAAAGAAACAAGACCAACAAAAAAAAAAAAATACAACAGACGACTCGCTGAGGATCCGAGA	-5.04	3
20	GGGAGGACGATGCGGAAGCGAAGCCCCACCAAAAATAGAAACCACCCAAATAACACAGACGACTCGCTGAGGACTCGCTGAGGATCCGAGA	-9.65	3
21	GGGAGGACGATGCGGATAAAGACAAAAACAACAATGCAAGAGGAATGAAACACGCAGAAGAGGCAGACGACTCGCTGAGGATCCGAGA	-5.27	3
22	GGGAGGACGATGCGGAAACAGAAAAAGAACAGAACCAGAAAAAACAAAAACAATTCTAATAAAACAGACGACTCGCTGAGGATCCGAGA	-4.53	3
23	GGGAGGACGATGCGGGACAGAAGTAAAATACAAAAAAAAAAAAAATAAAAAAACCAGACGACTCGCTGAGCGACTCGCTGAGGATCCGAGA	-7.91	3
24	GGGAGGACGATGCGGACACCAGAGAAACTATAAAAAAACAGAAAAAAGAAAAAAATAAACATAACAGACGACTCGCTGAGGATCCGAGA	-3.63	3
25	GGGAGGACGATGCGGACAAAAAAAAAATAAAAAAAAGGAGGGGACTACAAAAACGAAAGCCACAGACGACTCGCTGAGGATCCGAGA	-4.85	3
26	GGGAGGACGATGCGGAACAACGGCAACACGGAAAACAAAAAAAATAAATACAACATGAACGCGACAGACGACTCGCTGAGGATCCGAGA	-6.53	3
27	GGGAGGACGATGCGGAAGACAAAAGAAAGGGTAACCGTAAAGGAAGCACACAGAAAAAAAAGATAAAGACAGACGACTCGCTGAGGATCCGAGA	-5.33	3
28	GGGAGGACGATGCGGAAAAAATAAAAAAAAAAAACAGAAAAAAGAACAACAATGAAAGAATACAGACGACTCGCTGAGGATCCGAGA	-4.33	3
29	GGGAGGACGATGCGGGTAAAGTACCCCAAAAAAACAAAAGGAAAAAGAAAAAGGATCACTCAGACGACTCGCTGAGGATCCGAGA	-10.92	3
30	GGGAGGACGATGCGGTGGTCAATTGTCACATAATGGACCAACAAAAAGAAAAAAAATAGAAATAGAGCAGACGACTCGCTGAGGATCCGAGA	-8.52	3
31	GGGAGGACGATGCGGCCAACAACAAAAAATAAAAGGACAAAAAAAATAAAGAGATCGGACACGCCGGCAGACGACTCGCTGAGGATCCGAGA	-9.34	3
32	GGGAGGACGATGCGGCGCAAGCCATAAGTACCCCATAAAAAAACAAAAAAAATAAAAAGAACACAGACGACTCGCTGAGGATCCGAGA	-7.97	3
33	GGGAGGACGATGCGGTACAAAAAAAAAAAAAAAGAAAAAAAGAAACAACAAAGAAACGGACAGACGACTCGCTGAGGATCCGAGA	-5.08	3
34	GGGAGGACGATGCGGAAAAAAATAAAAAGAATAAAAAAAGATATGAAAAGGAAGAAAAATCAGACGACTCGCTGAGGATCCGAGA	-3.6	3
35	GGGAGGACGATGCGGAAGATAGAGAAACAAAAAATTGAATGAAAATGAACGAAAAAAACCCAGACGACTCGCTGAGGATCCGAGA	-4.23	3
36	GGGAGGACGATGCGGACAGAAACAGAAAAAAAAAAGCAAAAGAAAAGAACAAAAACAAGACAGACGACTCGCTGAGGATCCGAGA	-3.6	3
37	GGGAGGACGATGCGGATAAAGAACAAGAAAAATAAAATAAATAGAACACAAAAATAAAATCAGACGACTCGCTGAGGATCCGAGA	-3.6	3
38	GGGAGGACGATGCGGAACAAAAAAAAGAATAGAAAGAGAAAGAAGAAAAAAGAAACATCGCAGACGACTCGCTGAGGATCCGAGA	-5.8	3
39	GGGAGGACGATGCGGACCAAATCACCAGAAACAAAAAATAGGAAAACAAAAAAATAAGATAAACAGACGACTCGCTGAGGATCCGAGA	-5.1	3
40	GGGAGGACGATGCGGGTGCAAGGGAGAGTATATAACGACCAAAATACAAGAGGAAACGACAACAGACGACTCGCTGAGGATCCGAGA	-6.19	3
41	GGGAGGACGATGCGGAACGAGCGAAAAACTGAAAGAAGACAAAAACAAACAACACGAAAAAAGCCAGACGACTCGCTGAGGATCCGAGA	-6.79	3
42	GGGAGGACGATGCGGGACCAAAGGCCGACCAAACAACACGCAAAGAAAAAACAAAACAAAAGCAACAGACGACTCGCTGAGGATCCGAGA	-6.87	3
43	GGGAGGACGATGCGGCAAAAAAAAAAAACAGAGCAAGATAAAAGAAAATAGGAAAATAACACAGACGACTCGCTGAGGATCCGAGA	-3.89	3
44	GGGAGGACGATGCGGCCTACAAGAACGGAAAAGACAAAATAAAAAAAAAAAAAAATAAAACAGACGACTCGCTGAGGATCCGAGA	-7.54	3
45	GGGAGGACGATGCGGAAAAACAAAAAAAACTAAACAATAAAGAATACAAAATACAAACAAAACAGACGACTCGCTGAGGATCCGAGA	-3.6	3
46	GGGAGGACGATGCGGAATATCAAAAAGGCAGGAATCGGAAAAAATATAAAACAAAAGAAAAGAAAAAAAACAGACGACTCGCTGAGGATCCGAGA	-5.68	3
47	GGGAGGACGATGCGGACAAAAAAAAAACAAGGTACAATAAAAAGAATAAAAAAACGCAAACAGACGACTCGCTGAGGATCCGAGA	-4.65	3
48	GGGAGGACGATGCGGACCAAAACAAAGATGTAAATGAGAAAAAACAAAAAAAAATAAGAAGACACCAGACGACTCGCTGAGGATCCGAGA	-6.11	3
49	GGGAGGACGATGCGGAACAAGAAAAACAGCACAAAAAAAAAAAAAATAAAAAAAAAACACAAACAACAGACGACTCGCTGAGGATCCGAGA	-4.02	3
50	GGGAGGACGATGCGGAAAACAAAAAAGAAGAAAAAATCCAAGAGAAAAAAAGCAAACACAACAGACGACTCGCTGAGGATCCGAGA	-3.6	3
Lib2 Top50
ID	Sequences (5'-3')	ΔG (kcal/mol)	Reads
1	GGGAGGACGATGCGGGGACCAGTTAACACAAAAAAGACAAAACAAGAAAAAAAAACAAATCCCAGACGACTCGCTGAGGATCCGAGA	-5.03	4
2	GGGAGGACGATGCGGAACAACAAACAAAAAACAAGAAAAAACAAAATAACAAAGCAATCGCAGACGACTCGCTGAGGATCCGAGA	-5.8	3
3	GGGAGGACGATGCGGAACACACAATAAAAAAAAATACATAGCCAAAAGATAAACAAAACAAATAATCCAGACGACTCGCTGAGGATCCGAGA	-3.6	3
4	GGGAGGACGATGCGGAAAAATAGAAAAACATAAAACATAAAAAAGAACAAGCAAAGAAGGAAACAGACGACTCGCTGAGGATCCGAGA	-3.6	3
5	GGGAGGACGATGCGGAGAAACACAAAGAAAGACCAAAAATAAAATAAAAAACAATGAAACAAGAACCAGACGACTCGCTGAGGATCCGAGA	-3.6	3
6	GGGAGGACGATGCGGAAGAAGAAAAAATAACAAAGAAGAAAACGATAAAACATAAAAATAAACAGACGACTCGCTGAGGATCCGAGA	-3.6	3
7	GGGAGGACGATGCGGAAATATACAACAAGGAAGAGCATCAATAGAAAAAAAATAAAGAGGACAGACGACTCGCTGAGGATCCGAGA	-6.66	3
8	GGGAGGACGATGCGGAATAATACAAATCAAAAGACCAGAAAAAAAAAATACATGCAAAAACAGACGACTCGCTGAGGATCCGAGA	-3.6	3
9	GGGAGGACGATGCGGAAAAACAAAAACACTAAAAAAAAAAAATAAAACAAAAAAGAAACGAGATAAACCAGACGACTCGCTGAGGATCCGAGA	-3.6	3
10	GGGAGGACGATGCGGAACAAAAGAAAAAGTAAAAAAACCAACCATCGCTCCAATACAGACGAAACATCAGACGACTCGCTGAGGATCCGAGA	-7.95	3
11	GGGAGGACGATGCGGAAAAAAAGGGAATAAAGAAAGCGCACGACAAAAAAGAAAAAACAAACAGACGACTCGCTGAGGATCCGAGA	-7.12	3
12	GGGAGGACGATGCGGAACAAAAAAAAGGAAATAATAAAAAGAGAACAAAACAAAAAATAATATCCAGACGACTCGCTGAGGATCCGAGA	-3.6	2
13	GGGAGGACGATGCGGAAACAACAAATAAAAACAAGACACTAAAAAAAACGCACAAAGACACACCAGACGACTCGCTGAGGATCCGAGA	-4.65	2
14	GGGAGGACGATGCGGAAAAACAAAAAAAACAAAACTAAAAAAAAAACAAAAAAACAAATACAGACGACTCGCTGAGGATCCGAGA	-3.6	2
15	GGGAGGACGATGCGGAACAAGACAAAAAGACGAAACAAAACTACATAAAACAAAGGATAAAAAACACAGACGACTCGCTGAGGATCCGAGA	-3.6	2
16	GGGAGGACGATGCGGGGAAACCACAACACAAAAAAAAAAGGCAAAGATATAATACACAAAAAGCAGACGACTCGCTGAGGATCCGAGA	-5.35	2
17	GGGAGGACGATGCGGAAGAAAACAAAAATGATAATGAAAAACAAAATAAAAAAATAGAACAATACAGAAACAGACGACTCGCTGAGGATCCGAGA	-4.34	2
18	GGGAGGACGATGCGGATAATAAATAAACAAAAAAAGACACTAACATAAATAAGGAAAATAATACAGACGACTCGCTGAGGATCCGAGA	-3.6	2
19	GGGAGGACGATGCGGAAGAATAAAAACAGCCAAAAAAATAAAACAAGAAAATTAAAAAAGAACAGACGACTCGCTGAGGATCCGAGA	-3.6	2
20	GGGAGGACGATGCGGAAAAACCCAAACACCGACACAAAAAGAAACAAGAAGAAAAGAGAAGGCAGACGACTCGCTGAGGATCCGAGA	-5.68	2
21	GGGAGGACGATGCGGAACAATAAAAACAAGACAAACAAAAAAAACAAAAAGTTAAAGAACCGAAAGCACAGACGACTCGCTGAGGATCCGAGA	-4.98	2
22	GGGAGGACGATGCGGCAAACGAAATCAACTCAAACAATAACAGCATCAAGCACCATAAAGGAAACAGACGACTCGCTGAGGATCCGAGA	-8.8	2
23	GGGAGGACGATGCGGAAGAAGAGGAAAAAAGAAACGAAATACGAAAAATAAAAATAATAAAAGAATAGCAGACGACTCGCTGAGGATCCGAGA	-5.55	2
24	GGGAGGACGATGCGGCACCAAACAAAAATAAAAAAAGAACCACACAAGGAAGACGAATAGAAGGCAACAGACGACTCGCTGAGGATCCGAGA	-4.52	2
25	GGGAGGACGATGCGGAAATCCAAAAGAAAAACAAAAAAACAAAAAACAAAAGAACAGCAAAAACAGACGACTCGCTGAGGATCCGAGA	-4.39	2
26	GGGAGGACGATGCGGAACAACAACAGAAAATATATAAAAGAGTAAGAAATAAACACCACAAAAACAGACGACTCGCTGAGGATCCGAGA	-3.6	2
27	GGGAGGACGATGCGGCAAACAAACAACACAAAAAATAAGAGAAAAAAAAATAGATAAAAAACCAGACGACTCGCTGAGGATCCGAGA	-3.6	2
28	GGGAGGACGATGCGGAAAAACAAAAAGATCACAAACAAAAAAAATAACAATAGAAGAAAAGCAGACGACTCGCTGAGGATCCGAGA	-3.66	2
29	GGGAGGACGATGCGGAACACGGAACAAAAAAAACAATCAAAACACAAAAAACAGAAACAACACAGACGACTCGCTGAGGATCCGAGA	-4.56	2
30	GGGAGGACGATGCGGAAGGACACAAAAAACAAAAAACTAAAAACCAAAAAACCAAGACACAAGCAGACGACTCGCTGAGGATCCGAGA	-3.61	2
31	GGGAGGACGATGCGGACTCCAACAAAATCTAGGAGAAAATTGAAAAAAAGAAAAAGAGAACAGACGACTCGCTGAGGATCCGAGA	-8.78	2
32	GGGAGGACGATGCGGGCACATAGAGAAGCCCCAAAATAATCAATATAACAATACAAAAAAAAAAACAGACGACTCGCTGAGGATCCGAGA	-7.1	2
33	GGGAGGACGATGCGGGCAAAAAAGAACACAAAACCAAACAGGAAAAAAAAAAAAACATAAAGACAGACGACTCGCTGAGGATCCGAGA	-5.22	2
34	GGGAGGACGATGCGGCCGAAATAGAGAAAAAAAAAAAAATACAAACAGAAACAAGACAAAAAAGACAGACGACTCGCTGAGGATCCGAGA	-5.7	2
35	GGGAGGACGATGCGGAAACAAACAAAAACAAAACAAAAAAGCTAGGAACAAGCGAAGTCGACAACCAGACGACTCGCTGAGGATCCGAGA	-9.79	2
36	GGGAGGACGATGCGGAACAAAAAAAAGTGAACAAACAAAGAAAAAAGAAACACAACAAAAGTACAGACGACTCGCTGAGGATCCGAGA	-3.99	2
37	GGGAGGACGATGCGGCGATCAAAAAAAGAATGAAAAAAGACATAAACAGCATCATAAACACACAAAACAGACGACTCGCTGAGGATCCGAGA	-5.98	2
38	GGGAGGACGATGCGGCAATGAAAGAACAAAAAACACAAAAAAGAAAAAAGAATGGTAAAAAACCAGACGACTCGCTGAGGATCCGAGA	-7.13	2
39	GGGAGGACGATGCGGACCAAAACAAGAAGTAAAAAAAGAAACAACAAAAGATATAGCAAATAACAGACGACTCGCTGAGGATCCGAGA	-5.06	2
40	GGGAGGACGATGCGGAAGAAAACAAAAAAAAAAAAAGAAAAGAAAACTGCAACAATAACAAAGAACAGACGACTCGCTGAGGATCCGAGA	-4.71	2
41	GGGAGGACGATGCGGACAAAAAATAACCAAAAAAATAAAAACAGGATCAAACTAATGAAAACAGACGACTCGCTGAGGATCCGAGA	-3.92	2
42	GGGAGGACGATGCGGCAAACATAGAATCCAAAAACAACACTAAAACATCAAAACAAAGAACACCGCCAGACGACTCGCTGAGGATCCGAGA	-5.22	2
43	GGGAGGACGATGCGGAAGAAAACAAAGAATAAAACAATAAAGAAAAAAGAAAAACAAAAACAACAGACGACTCGCTGAGGATCCGAGA	-3.6	2
44	GGGAGGACGATGCGGCCAAAGAACAAGAGAAACAGGCAACAGAAAACAAACACCAAAAAAAGAATAACAGACGACTCGCTGAGGATCCGAGA	-6.51	2
45	GGGAGGACGATGCGGAACAAGAAAAAGAAAAAGGAATAAATACAAAAAAACACAAAGACGACAGACGACTCGCTGAGGATCCGAGA	-4.58	2
46	GGGAGGACGATGCGGAAGAAACCAAAGACTAAAAAAACAAATAACAAATAAAAAAGGTAAAGATCAGACGACTCGCTGAGGATCCGAGA	-3.6	2
47	GGGAGGACGATGCGGACCATACAATCGACAAATAATATCTAACAACCAACAAAAAAGATATCAAAACAGACGACTCGCTGAGGATCCGAGA	-8.13	2
48	GGGAGGACGATGCGGGGCAGAGAAAACAACAGCAATAAAAGAAAAAATAAGACTAAAAGAGCAGACGACTCGCTGAGGATCCGAGA	-4.28	2
49	GGGAGGACGATGCGGAAAAAGACAGAAAGACAAATAACAAAAAAGCAAAATAGACAAATTACAGACGACTCGCTGAGGATCCGAGA	-3.6	2
50	GGGAGGACGATGCGGCCAACAGACTAACTACCCGGAAAAAAACAAACAGAAGAAAAACAAACAGACGACTCGCTGAGGATCCGAGA	-6.54	2
Lib1-9ΔL	AAACCGGATAAGAAAAACATAAAATAAAAAGAAAAATAAAATAACAAAACAGACGACTCGCTGAGGATCCGAGA
Lib1-9ΔR	GGGAGGACGATGCGGAAACCGGATAAGAAAAACATAAAATAAAAAGAAAAATAAAATAACAAAA
Lib1-9ΔLR	AAACCGGATAAGAAAAACATAAAATAAAAAGAAAAATAAAATAACAAAA
