# Supplementary material for: One-step selection of high-affinity COP1 aptamers
Source: aBIOTECH. 2026 Jun 4;7(3):100060. doi: 10.1016/j.abiote.2026.100060 (PMC13351135; doi:10.1016/j.abiote.2026.100060)
Supplement: Multimedia component 2 [file mmc2.xlsx]

## Sheet: Sheet1
name	Sequences (5'-3')
synthetic-RgCOP1-RING	ATGAAAGACGAATCGCGCAAACGACCGCGCGTCGAGGAAGCAGCAGCGTCCGATCCGCAGAGTTCTTCGACTTCTTCGACTTTGGTGGCGTCGACGTCGTTGTCGGCGCGAAACACGGCCGCGCTTCTCTCGGGCGCCGCATCGACTTCGACTTCAACTCAAGAACAACCACGCTCAAGTCGGCCACGGTCGTCGCCGCCGCCACCGCCACCGCCGGCTGCGTGTCCGATCTGTCTGGACGTTATCTCGGATGCCTACATGACAAAGTGTGGTCACTCCTTCTGCCACGAATGCATCACGATCCATCTGAGCGTCACTATGAACTGTCCCTCGTGCGCTACGGCTCTGCAACAAGGCGAAATTTACCCAAACATTAGCCTCAATAATGTAATATCGAAA…
AtCOP1-RING-F	gccatcatcatcatcatcacATGGAAGAGATTTCGACGGATCC
AtCOP1-RING-R	gacggagctcgaattcggatTTATTCCCGAAACTGATCCAAGGG
CsCOP1-RING-F	gccatcatcatcatcatcacATGGACGAGGGATCAACTG
CsCOP1-RING-R	gacggagctcgaattcggatTTACTGACGAAATTGTTCTACAGG
RgCOP1-RING-F	gccatcatcatcatcatcacATGAAAGACGAATCGCGC
RgCOP1-RING-R	gacggagctcgaattcggatTTAGGATGGATCTACCGACAAG
HsCOP1-RING-F	gccatcatcatcatcatcacATGTCTGGTAGCCGCCAG
HsCOP1-RING-R	gacggagctcgaattcggatTTACCACCTGTGGCCATT
Cricle-PCR-F	ATCCGAATTCGAGCTCCG
Cricle-PCR-R	GTGATGATGATGATGATGGCT
adapter-DNA-F	GGGAGGACGATGCGG	15
adapter-DNA-R	TCTCGGATCCTCAGCGAGTCGTCTG
Optimized-AtCOP1-full length	ATGGAAGAGATTTCGACGGATCCGGTTGTTCCAGCGGTGAAACCTGACCCGAGAACATCTTCAGTTGGTGAAGGTGCTAATCGTCATGAAAATGACGACGGAGGAAGCGGCGGTTCTGAGATTGGAGCACCGGATCTGGATAAAGACTTGCTTTGTCCGATTTGTATGCAGATTATTAAAGATGCTTTCCTCACGGCTTGTGGTCATAGTTTCTGCTATATGTGTATCATCACACATCTTAGGAACAAGAGTGATTGTCCCTGTTGTAGCCAACACCTCACCAATAATCAGCTTTACCCTAATTTCTTGCTCGATAAGCTATTGAAGAAAACTTCAGCTCGGCATGTGTCAAAAACTGCATCGCCCTTGGATCAGTTTCGGGAAGCACTACAAAGGGGT…
